# Supplementary material for: Comprehensive analysis of genomic variation, pan-genome and biosynthetic potential of Corynebacterium glutamicum strains
Source: PLoS One. 2024 May 8;19(5):e0299588. doi: 10.1371/journal.pone.0299588 (PMC11078359; doi:10.1371/journal.pone.0299588)
Supplement: S1 Table — (XLSX) [file pone.0299588.s001.xlsx]

## Sheet: Sheet1
Species name	C. glutamicum CP	C. glutamicum XV	C. glutamicum AJ1511	C. glutamicum ATCC 21799	C. glutamicum ZL-6	C. glutamicum B253	C. glutamicum BE	C. glutamicum 14067	C. glutamicum YI	C. glutamicum R	C. glutamicum SCgG1	C. glutamicum SCgG2	C. glutamicum USDA-ARS-USMARC-56828	C. glutamicum CGMCC1.15647	C. glutamicum ATCC+AF8-21573	C. glutamicum B414	C. glutamicum CICC10064	C. glutamicum MB001	C. glutamicum TQ2223	C. glutamicum ATCC-13032	C. glutamicum HA	C. glutamicum BCA	C. glutamicum C1	C. glutamicum CR101	C. glutamicum JH41	C. glutamicum AR1	C. glutamicum ATCC 21831	C. glutamicum TCCC11822	C. glutamicum ATCC 13869	C. glutamicum WM001
C. glutamicum CP	100	99.9493	99.9668	99.9667	99.9278	98.3238	98.5336	98.488	98.4327	97.5065	97.5765	97.5759	97.5548	97.9975	98.255	98.3049	98.267	98.2583	98.2179	98.2646	98.2363	98.3033	98.3716	98.3056	98.2368	98.2448	98.2444	99.9599	99.9661	99.9589
C. glutamicum XV	99.9493	100	99.9716	99.9621	99.9202	98.4282	98.4287	98.4722	98.4468	97.4925	97.5835	97.5822	97.4995	97.9968	98.2394	98.2527	98.2885	98.2784	98.2214	98.3398	98.2602	98.3387	98.4014	98.2862	98.3124	98.2665	98.254	99.9499	99.9621	99.9582
C. glutamicum AJ1511	99.9668	99.9716	100	99.9907	99.9413	98.3834	98.5297	98.5148	98.4502	97.4676	97.6114	97.6112	97.5616	98.0197	98.2935	98.3417	98.3217	98.2869	98.2998	98.2942	98.3067	98.2516	98.4402	98.3639	98.3257	98.2991	98.2503	99.9814	99.9856	99.9843
C. glutamicum ATCC 21799	99.9667	99.9621	99.9907	100	99.9504	98.4386	98.4498	98.4809	98.4423	97.522	97.5271	97.526	97.5359	97.9762	98.2394	98.3219	98.3459	98.3144	98.2549	98.2769	98.322	98.2861	98.3841	98.3004	98.368	98.3218	98.3384	99.9771	99.9824	99.9786
C. glutamicum ZL-6	99.9278	99.9202	99.9413	99.9504	100	98.3972	98.4442	98.4734	98.4319	97.4749	97.4932	97.4956	97.4326	97.9202	98.2062	98.2749	98.2934	98.3074	98.2356	98.2484	98.2766	98.2811	98.3794	98.2751	98.292	98.2868	98.2766	99.9374	99.9407	99.9362
C. glutamicum B253	98.3238	98.4282	98.3834	98.4386	98.3972	100	98.6956	98.6111	98.6132	97.7359	97.7031	97.7025	97.4323	97.8662	98.1242	98.1746	98.1879	98.0944	98.0523	98.1332	98.0717	98.1477	98.2088	98.1778	98.0636	97.9057	97.9289	98.4268	98.4054	98.4691
C. glutamicum BE	98.5336	98.4287	98.5297	98.4498	98.4442	98.6956	100	99.9886	99.9454	97.7176	97.6507	97.6515	97.3534	97.8186	98.0917	98.2905	98.2717	98.2282	98.1674	98.2245	98.1996	98.2119	98.3034	98.2534	98.2334	98.2149	98.2106	98.5107	98.4886	98.4972
C. glutamicum 14067	98.488	98.4722	98.5148	98.4809	98.4734	98.6111	99.9886	100	99.9436	97.6863	97.6595	97.6613	97.3316	97.7764	98.1095	98.3191	98.3056	98.1951	98.2116	98.1981	98.2303	98.1777	98.2927	98.2854	98.1921	98.227	98.2619	98.4914	98.4899	98.4884
C. glutamicum YI	98.4327	98.4468	98.4502	98.4423	98.4319	98.6132	99.9454	99.9436	100	97.6238	97.6746	97.6749	97.3251	97.7217	98.0928	98.2119	98.2362	98.1345	98.1251	98.1323	98.1843	98.1448	98.2045	98.2062	98.1929	98.181	98.2154	98.4598	98.4499	98.4649
C. glutamicum R	97.5065	97.4925	97.4676	97.522	97.4749	97.7359	97.7176	97.6863	97.6238	100	98.8353	98.8349	97.1298	97.5438	97.6174	97.7144	97.6731	97.6222	97.6007	97.6077	97.5937	97.5614	97.6933	97.6702	97.5419	97.4756	97.5249	97.5211	97.5092	97.5539
C. glutamicum SCgG1	97.5765	97.5835	97.6114	97.5271	97.4932	97.7031	97.6507	97.6595	97.6746	98.8353	100	99.9984	97.1641	97.5608	97.6261	97.5343	97.5159	97.4433	97.416	97.5001	97.4205	97.4723	97.4969	97.4809	97.5727	97.5065	97.5356	97.6101	97.4697	97.5903
C. glutamicum SCgG2	97.5759	97.5822	97.6112	97.526	97.4956	97.7025	97.6515	97.6613	97.6749	98.8349	99.9984	100	97.1649	97.5581	97.6257	97.5356	97.5304	97.4439	97.4147	97.4997	97.4201	97.4703	97.4982	97.4837	97.5742	97.5063	97.5402	97.6095	97.4707	97.5864
C. glutamicum USDA-ARS-USMARC-56828	97.5548	97.4995	97.5616	97.5359	97.4326	97.4323	97.3534	97.3316	97.3251	97.1298	97.1641	97.1649	100	97.7763	97.7383	97.6911	97.701	97.8604	97.7549	97.8264	97.8456	97.7455	97.8322	97.7624	97.6698	97.7036	97.7267	97.599	97.5598	97.6356
C. glutamicum CGMCC1.15647	97.9975	97.9968	98.0197	97.9762	97.9202	97.8662	97.8186	97.7764	97.7217	97.5438	97.5608	97.5581	97.7763	100	98.1249	98.1633	98.1803	98.0046	98.0532	98.0952	98.0525	98.0972	98.1862	98.117	98.1004	98.0058	97.986	97.941	98.0227	97.9769
C. glutamicum ATCC-21573	98.255	98.2394	98.2935	98.2394	98.2062	98.1242	98.0917	98.1095	98.0928	97.6174	97.6261	97.6257	97.7383	98.1249	100	98.9945	98.9393	98.4105	98.4068	98.4236	98.4147	98.3513	98.4595	98.3873	98.3901	98.3783	98.3132	98.2119	98.2892	98.2552
C. glutamicum B414	98.3049	98.2527	98.3417	98.3219	98.2749	98.1746	98.2905	98.3191	98.2119	97.7144	97.5343	97.5356	97.6911	98.1633	98.9945	100	99.9895	98.4647	98.3911	98.475	98.4315	98.4498	98.5136	98.4515	98.4288	98.3585	98.4446	98.2957	98.2955	98.2761
C. glutamicum CICC10064	98.267	98.2885	98.3217	98.3459	98.2934	98.1879	98.2717	98.3056	98.2362	97.6731	97.5159	97.5304	97.701	98.1803	98.9393	99.9895	100	98.4311	98.4295	98.4569	98.4171	98.475	98.5374	98.4937	98.4254	98.352	98.3473	98.3088	98.3324	98.2813
C. glutamicum MB001	98.2583	98.2784	98.2869	98.3144	98.3074	98.0944	98.2282	98.1951	98.1345	97.6222	97.4433	97.4439	97.8604	98.0046	98.4105	98.4647	98.4311	100	99.9694	99.9897	99.9923	99.9918	99.9933	99.9941	98.6724	98.6319	98.6357	98.3045	98.2756	98.3344
C. glutamicum TQ2223	98.2179	98.2214	98.2998	98.2549	98.2356	98.0523	98.1674	98.2116	98.1251	97.6007	97.416	97.4147	97.7549	98.0532	98.4068	98.3911	98.4295	99.9694	100	99.9687	99.9769	99.9673	99.9707	99.9652	98.6242	98.5839	98.6071	98.2416	98.2388	98.2683
C. glutamicum ATCC-13032	98.2646	98.3398	98.2942	98.2769	98.2484	98.1332	98.2245	98.1981	98.1323	97.6077	97.5001	97.4997	97.8264	98.0952	98.4236	98.475	98.4569	99.9897	99.9687	100	99.9856	99.9915	99.9847	99.9864	98.6821	98.6537	98.6453	98.3194	98.2693	98.2889
C. glutamicum HA	98.2363	98.2602	98.3067	98.322	98.2766	98.0717	98.1996	98.2303	98.1843	97.5937	97.4205	97.4201	97.8456	98.0525	98.4147	98.4315	98.4171	99.9923	99.9769	99.9856	100	99.9882	99.9879	99.9874	98.6276	98.6002	98.6501	98.3456	98.3068	98.3197
C. glutamicum BCA	98.3033	98.3387	98.2516	98.2861	98.2811	98.1477	98.2119	98.1777	98.1448	97.5614	97.4723	97.4703	97.7455	98.0972	98.3513	98.4498	98.475	99.9918	99.9673	99.9915	99.9882	100	99.988	99.9887	98.6864	98.6303	98.6456	98.2802	98.2943	98.2552
C. glutamicum C1	98.3716	98.4014	98.4402	98.3841	98.3794	98.2088	98.3034	98.2927	98.2045	97.6933	97.4969	97.4982	97.8322	98.1862	98.4595	98.5136	98.5374	99.9933	99.9707	99.9847	99.9879	99.988	100	99.9911	98.6859	98.6397	98.6771	98.3796	98.3987	98.3757
C. glutamicum CR101	98.3056	98.2862	98.3639	98.3004	98.2751	98.1778	98.2534	98.2854	98.2062	97.6702	97.4809	97.4837	97.7624	98.117	98.3873	98.4515	98.4937	99.9941	99.9652	99.9864	99.9874	99.9887	99.9911	100	98.6238	98.6607	98.6315	98.3465	98.3048	98.2866
C. glutamicum JH41	98.2368	98.3124	98.3257	98.368	98.292	98.0636	98.2334	98.1921	98.1929	97.5419	97.5727	97.5742	97.6698	98.1004	98.3901	98.4288	98.4254	98.6724	98.6242	98.6821	98.6276	98.6864	98.6859	98.6238	100	98.8828	98.8566	98.3198	98.3165	98.2978
C. glutamicum AR1	98.2448	98.2665	98.2991	98.3218	98.2868	97.9057	98.2149	98.227	98.181	97.4756	97.5065	97.5063	97.7036	98.0058	98.3783	98.3585	98.352	98.6319	98.5839	98.6537	98.6002	98.6303	98.6397	98.6607	98.8828	100	99.9752	98.2833	98.2808	98.3446
C. glutamicum ATCC 21831	98.2444	98.254	98.2503	98.3384	98.2766	97.9289	98.2106	98.2619	98.2154	97.5249	97.5356	97.5402	97.7267	97.986	98.3132	98.4446	98.3473	98.6357	98.6071	98.6453	98.6501	98.6456	98.6771	98.6315	98.8566	99.9752	100	98.2961	98.3279	98.323
C. glutamicum TCCC11822	99.9599	99.9499	99.9814	99.9771	99.9374	98.4268	98.5107	98.4914	98.4598	97.5211	97.6101	97.6095	97.599	97.941	98.2119	98.2957	98.3088	98.3045	98.2416	98.3194	98.3456	98.2802	98.3796	98.3465	98.3198	98.2833	98.2961	100	99.9768	99.9754
C. glutamicum ATCC 13869	99.9661	99.9621	99.9856	99.9824	99.9407	98.4054	98.4886	98.4899	98.4499	97.5092	97.4697	97.4707	97.5598	98.0227	98.2892	98.2955	98.3324	98.2756	98.2388	98.2693	98.3068	98.2943	98.3987	98.3048	98.3165	98.2808	98.3279	99.9768	100	99.9792
C. glutamicum WM001	99.9589	99.9582	99.9843	99.9786	99.9362	98.4691	98.4972	98.4884	98.4649	97.5539	97.5903	97.5864	97.6356	97.9769	98.2552	98.2761	98.2813	98.3344	98.2683	98.2889	98.3197	98.2552	98.3757	98.2866	98.2978	98.3446	98.323	99.9754	99.9792	100
