# Supplementary material for: Comprehensive analysis of genomic variation, pan-genome and biosynthetic potential of Corynebacterium glutamicum strains
Source: PLoS One. 2024 May 8;19(5):e0299588. doi: 10.1371/journal.pone.0299588 (PMC11078359; doi:10.1371/journal.pone.0299588)
Supplement: S2 Table — (XLSX) [file pone.0299588.s002.xlsx]

## Sheet: Sheet1
Species name	Genome size (Mbps)	G+C content (%)	CDS	rRNA	tRNA
C. glutamicum XV	3.3381	54.3	3108	18	64
C. glutamicum CP	3.3473	54.3	3104	18	60
C. glutamicum WM001	3.3199	54.3	3064	18	60
C. glutamicum ATCC 13869	3.3009	54.3	3036	18	60
C. glutamicum AJ1511	3.298	54.3	3033	18	60
C. glutamicum ZL-6	3.3325	54.3	3097	18	60
C. glutamicum ATCC 21799	3.3323	54.3	3068	18	65
C. glutamicum TCCC11822	3.2942	54.3	3036	15	60
C. glutamicum B253	3.2293	54.3	2956	18	60
C. glutamicum BE	3.3447	54.1	3170	18	64
C. glutamicum YI	3.3421	54.1	3200	15	65
C. glutamicum 14067	3.3299	54.1	3166	18	64
C. glutamicum CGMCC1.15647	3.4284	54.2	3185	18	62
C. glutamicum USDA-ARS-USMARC-56828	3.2937	54.1	3009	18	61
C. glutamicum R	3.3633	54.1	3137	18	58
C. glutamicum SCgG2	3.3506	53.9	3063	18	60
C. glutamicum SCgG1	3.3506	53.9	3065	18	60
C. glutamicum ATCC 21573	3.1771	54.1	2908	18	60
C. glutamicum CICC10064	3.1592	54.2	2882	18	58
C. glutamicum B414	3.1552	54.2	2883	18	59
C. glutamicum JH41	3.1276	54.2	2882	18	60
C. glutamicum ATCC 21831	3.1929	54.1	2964	18	61
C. glutamicum AR1	3.1625	54.1	2932	18	58
C. glutamicum BCA	3.0611	54.2	2810	18	59
C. glutamicum CR101	3.0346	54.2	2774	18	57
C. glutamicum C1	2.8434	54.3	2610	18	59
C. glutamicum MB001	3.0793	54.2	2824	18	59
C. glutamicum TQ2223	3.3066	53.8	3066	18	60
C. glutamicum HA	3.3457	53.8	3108	18	60
C. glutamicum ATCC 13032	3.3166	53.8	3077	18	60
