# Supplementary material for: Comprehensive analysis of genomic variation, pan-genome and biosynthetic potential of Corynebacterium glutamicum strains
Source: PLoS One. 2024 May 8;19(5):e0299588. doi: 10.1371/journal.pone.0299588 (PMC11078359; doi:10.1371/journal.pone.0299588)
Supplement: S3 Table — (XLSX) [file pone.0299588.s003.xlsx]

## Sheet: Sheet1
BGCs	Number of hit
RiPP-like	11
terpene	42
NAPAA	37
betalactone	4
T1PKS	30
lanthipeptide class IV	1
