# Supplementary material for: Comprehensive analysis of genomic variation, pan-genome and biosynthetic potential of Corynebacterium glutamicum strains
Source: PLoS One. 2024 May 8;19(5):e0299588. doi: 10.1371/journal.pone.0299588 (PMC11078359; doi:10.1371/journal.pone.0299588)
Supplement: S4 Table — (XLSX) [file pone.0299588.s004.xlsx]

## Sheet: Sheet1
Species name	RiPP-like	terpene	NAPAA	betalactone	T1PKS	lanthipeptide class IV
C. glutamicum CP	1	1	1	0	1	0
C. glutamicum XV	1	1	1	0	1	0
C. glutamicum AJ1511	1	1	1	0	1	0
C. glutamicum ATCC 21799	1	1	1	0	1	0
C. glutamicum ZL-6	1	1	1	0	1	0
C. glutamicum B253	0	1	2	1	1	1
C. glutamicum BE	1	1	2	0	1	0
C. glutamicum 14067	1	1	2	0	1	0
C. glutamicum YI	1	1	2	0	1	0
C. glutamicum R	0	1	2	1	1	0
C. glutamicum SCgG1	0	1	2	1	1	0
C. glutamicum SCgG2	0	1	2	1	1	0
C. glutamicum USDA-ARS-USMARC-56828	0	2	1	0	1	0
C. glutamicum CGMCC1.15647	0	2	1	0	1	0
C. glutamicum ATCC 21573	0	2	1	0	1	0
C. glutamicum B414	0	2	1	0	1	0
C. glutamicum CICC10064	0	2	1	0	1	0
C. glutamicum MB001	0	2	1	0	1	0
C. glutamicum TQ2223	0	2	1	0	1	0
C. glutamicum ATCC 13032	0	2	1	0	1	0
C. glutamicum HA	0	2	1	0	1	0
C. glutamicum BCA	0	1	1	0	1	0
C. glutamicum C1	0	0	1	0	1	0
C. glutamicum CR101	0	2	1	0	1	0
C. glutamicum JH41	0	2	1	0	1	0
C. glutamicum AR1	0	2	1	0	1	0
C. glutamicum ATCC 21831	0	2	1	0	1	0
C. glutamicum TCCC11822	1	1	1	0	1	0
C. glutamicum ATCC 13869	1	1	1	0	1	0
C. glutamicum WM001	1	1	1	0	1	0
