# Supplementary material for: Comprehensive analysis of genomic variation, pan-genome and biosynthetic potential of Corynebacterium glutamicum strains
Source: PLoS One. 2024 May 8;19(5):e0299588. doi: 10.1371/journal.pone.0299588 (PMC11078359; doi:10.1371/journal.pone.0299588)
Supplement: S5 Table — (XLSX) [file pone.0299588.s005.xlsx]

## Sheet: Sheet1
Species name	Genome size in bp (NCBI)	Genes (FragGeneScan)	BGCs (AntiSmash)	BGCs (BAGEL)	BGCs (Prism)
C. glutamicum CP	3342897	3310	RiPP-like, Terpene, NAPAA, T1PKS	Bacteriocin	Polyketide, Nonribosomal peptide, Dehydratase, Class II/III Confident Bacteriocin
C. glutamicum XV	3333639	3309	RiPP-like, Terpene, NAPAA, T1PKS	Bacteriocin	Polyketide, Nonribosomal peptide, Dehydratase, Class II/III Confident Bacteriocin
C. glutamicum AJ1511	3297987	3230	RiPP-like, Terpene, NAPAA, T1PKS	Bacteriocin	Polyketide, Nonribosomal peptide, Dehydratase, Class II/III Confident Bacteriocin
C. glutamicum ATCC 21799	3332273	3273	RiPP-like, Terpene, NAPAA, T1PKS	Bacteriocin	Polyketide, Nonribosomal peptide, Dehydratase, Class II/III Confident Bacteriocin
C. glutamicum ZL-6	3332458	3297	RiPP-like, Terpene, NAPAA, T1PKS	Bacteriocin	Polyketide, Nonribosomal peptide, Dehydratase, Class II/III Confident Bacteriocin
C. glutamicum B253	3207539	3171	Terpene, NAPAA, Betalactone, T1PKS, Lanthipeptide class IV	Bacteriocin	Polyketide, Nonribosomal peptide, Dehydratase, Class II/III Confident Bacteriocin
C. glutamicum BE	3344731	3328	RiPP-like, Terpene, NAPAA, T1PKS	Bacteriocin	Polyketide, Nonribosomal peptide, Dehydratase, Class II/III Confident Bacteriocin
C. glutamicum 14067	3329895	3333	RiPP-like, Terpene, NAPAA, T1PKS	Bacteriocin	Polyketide, Nonribosomal peptide, Dehydratase, Class II/III Confident Bacteriocin
C. glutamicum YI	3342103	3347	RiPP-like, Terpene, NAPAA, T1PKS	Bacteriocin	Polyketide, Nonribosomal peptide, Dehydratase, Class II/III Confident Bacteriocin
C. glutamicum R	3314179	3324	Terpene, NAPAA, Betalactone, T1PKS	--	Polyketide, Nonribosomal peptide, Dehydratase
C. glutamicum SCgG1	3350620	3287	Terpene, NAPAA, Betalactone, T1PKS	--	Polyketide, Nonribosomal peptide, Dehydratase
C. glutamicum SCgG2	3350619	3287	Terpene, NAPAA, Betalactone, T1PKS	--	Polyketide, Nonribosomal peptide, Dehydratase
C. glutamicum USDA-ARS-USMARC-56828	3245395	3210	Terpene, NAPAA, T1PKS	--	Polyketide, Nonribosomal peptide, Dehydratase
C. glutamicum CGMCC1.15647	3356607	3369	Terpene, NAPAA, T1PKS	--	Polyketide, Nonribosomal peptide
C. glutamicum ATCC 21573	3177080	3098	Terpene, NAPAA, T1PKS	--	Polyketide, Nonribosomal peptide, Dehydratase
C. glutamicum B414	3155208	3095	Terpene, NAPAA, T1PKS	--	Polyketide, Nonribosomal peptide, Dehydratase
C. glutamicum CICC10064	3159203	3093	Terpene, NAPAA, T1PKS	--	Polyketide, Nonribosomal peptide, Dehydratase
C. glutamicum MB001	3079253	2984	Terpene, NAPAA, T1PKS	--	Polyketide, Nonribosomal peptide
C. glutamicum TQ2223	3306634	3264	Terpene, NAPAA, T1PKS	--	Polyketide, Nonribosomal peptide
C. glutamicum ATCC 13032	3316624	3280	Terpene, NAPAA, T1PKS	--	Polyketide, Nonribosomal peptide
C. glutamicum HA	3345724	3308	Terpene, NAPAA, T1PKS	--	Polyketide, Nonribosomal peptide
C. glutamicum BCA	3061143	2969	Terpene, NAPAA, T1PKS	--	Polyketide, Nonribosomal peptide
C. glutamicum C1	2843369	2778	NAPAA, T1PKS	--	Polyketide, Nonribosomal peptide
C. glutamicum CR101	3034563	2940	Terpene, NAPAA, T1PKS	--	Polyketide, Nonribosomal peptide
C. glutamicum JH41	3127580	3055	Terpene, NAPAA, T1PKS	--	Polyketide, Nonribosomal peptide
C. glutamicum AR1	3145677	3104	Terpene, NAPAA, T1PKS	--	Polyketide, Nonribosomal peptide, Dehydratase
C. glutamicum ATCC 21831	3176076	3127	Terpene, NAPAA, T1PKS	--	Polyketide, Nonribosomal peptide, Dehydratase
C. glutamicum TCCC11822	3294202	3229	RiPP-like, Terpene, NAPAA, T1PKS	Bacteriocin	Polyketide, Nonribosomal peptide, Dehydratase, Class II/III Confident Bacteriocin
C. glutamicum ATCC 13869	3296500	3235	RiPP-like, Terpene, NAPAA, T1PKS	Bacteriocin	Polyketide, Nonribosomal peptide, Dehydratase, Class II/III Confident Bacteriocin
C. glutamicum WM001	3319925	3268	RiPP-like, Terpene, NAPAA, T1PKS	Bacteriocin	Polyketide, Nonribosomal peptide, Dehydratase, Class II/III Confident Bacteriocin
